# Supplementary material for: Changes in the urinary proteome in rats with regular swimming exercise
Source: PeerJ. 2021 Nov 1;9:e12406. doi: 10.7717/peerj.12406 (PMC8567855; doi:10.7717/peerj.12406)
Supplement: Supplemental Information 4 [file peerj-09-12406-s004.xlsx]

## Sheet: W2
	Group1	Group2	Number of differential proteins
1	W2-S1,W2-S2,W2-S3,W2-S4,W2-S5,W2-S6	W2-C1,W2-C2,W2-C3,W2-C4	113
2	W2-S1,W2-S2,W2-S3,W2-S4,W2-S5,W2-C1	W2-S6,W2-C2,W2-C3,W2-C4	35
3	W2-S1,W2-S2,W2-S3,W2-S4,W2-S5,W2-C2	W2-S6,W2-C1,W2-C3,W2-C4	38
4	W2-S1,W2-S2,W2-S3,W2-S4,W2-S5,W2-C3	W2-S6,W2-C1,W2-C2,W2-C4	40
5	W2-S1,W2-S2,W2-S3,W2-S4,W2-S5,W2-C4	W2-S6,W2-C1,W2-C2,W2-C3	55
6	W2-S1,W2-S2,W2-S3,W2-S4,W2-S6,W2-C1	W2-S5,W2-C2,W2-C3,W2-C4	20
7	W2-S1,W2-S2,W2-S3,W2-S4,W2-S6,W2-C2	W2-S5,W2-C1,W2-C3,W2-C4	27
8	W2-S1,W2-S2,W2-S3,W2-S4,W2-S6,W2-C3	W2-S5,W2-C1,W2-C2,W2-C4	24
9	W2-S1,W2-S2,W2-S3,W2-S4,W2-S6,W2-C4	W2-S5,W2-C1,W2-C2,W2-C3	34
10	W2-S1,W2-S2,W2-S3,W2-S4,W2-C1,W2-C2	W2-S5,W2-S6,W2-C3,W2-C4	9
11	W2-S1,W2-S2,W2-S3,W2-S4,W2-C1,W2-C3	W2-S5,W2-S6,W2-C2,W2-C4	22
12	W2-S1,W2-S2,W2-S3,W2-S4,W2-C1,W2-C4	W2-S5,W2-S6,W2-C2,W2-C3	9
13	W2-S1,W2-S2,W2-S3,W2-S4,W2-C2,W2-C3	W2-S5,W2-S6,W2-C1,W2-C4	20
14	W2-S1,W2-S2,W2-S3,W2-S4,W2-C2,W2-C4	W2-S5,W2-S6,W2-C1,W2-C3	26
15	W2-S1,W2-S2,W2-S3,W2-S4,W2-C3,W2-C4	W2-S5,W2-S6,W2-C1,W2-C2	29
16	W2-S1,W2-S2,W2-S3,W2-S5,W2-S6,W2-C1	W2-S4,W2-C2,W2-C3,W2-C4	14
17	W2-S1,W2-S2,W2-S3,W2-S5,W2-S6,W2-C2	W2-S4,W2-C1,W2-C3,W2-C4	10
18	W2-S1,W2-S2,W2-S3,W2-S5,W2-S6,W2-C3	W2-S4,W2-C1,W2-C2,W2-C4	9
19	W2-S1,W2-S2,W2-S3,W2-S5,W2-S6,W2-C4	W2-S4,W2-C1,W2-C2,W2-C3	21
20	W2-S1,W2-S2,W2-S3,W2-S5,W2-C1,W2-C2	W2-S4,W2-S6,W2-C3,W2-C4	5
21	W2-S1,W2-S2,W2-S3,W2-S5,W2-C1,W2-C3	W2-S4,W2-S6,W2-C2,W2-C4	12
22	W2-S1,W2-S2,W2-S3,W2-S5,W2-C1,W2-C4	W2-S4,W2-S6,W2-C2,W2-C3	12
23	W2-S1,W2-S2,W2-S3,W2-S5,W2-C2,W2-C3	W2-S4,W2-S6,W2-C1,W2-C4	5
24	W2-S1,W2-S2,W2-S3,W2-S5,W2-C2,W2-C4	W2-S4,W2-S6,W2-C1,W2-C3	10
25	W2-S1,W2-S2,W2-S3,W2-S5,W2-C3,W2-C4	W2-S4,W2-S6,W2-C1,W2-C2	4
26	W2-S1,W2-S2,W2-S3,W2-S6,W2-C1,W2-C2	W2-S4,W2-S5,W2-C3,W2-C4	6
27	W2-S1,W2-S2,W2-S3,W2-S6,W2-C1,W2-C3	W2-S4,W2-S5,W2-C2,W2-C4	4
28	W2-S1,W2-S2,W2-S3,W2-S6,W2-C1,W2-C4	W2-S4,W2-S5,W2-C2,W2-C3	2
29	W2-S1,W2-S2,W2-S3,W2-S6,W2-C2,W2-C3	W2-S4,W2-S5,W2-C1,W2-C4	7
30	W2-S1,W2-S2,W2-S3,W2-S6,W2-C2,W2-C4	W2-S4,W2-S5,W2-C1,W2-C3	9
31	W2-S1,W2-S2,W2-S3,W2-S6,W2-C3,W2-C4	W2-S4,W2-S5,W2-C1,W2-C2	5
32	W2-S1,W2-S2,W2-S3,W2-C1,W2-C2,W2-C3	W2-S4,W2-S5,W2-S6,W2-C4	13
33	W2-S1,W2-S2,W2-S3,W2-C1,W2-C2,W2-C4	W2-S4,W2-S5,W2-S6,W2-C3	4
34	W2-S1,W2-S2,W2-S3,W2-C1,W2-C3,W2-C4	W2-S4,W2-S5,W2-S6,W2-C2	15
35	W2-S1,W2-S2,W2-S3,W2-C2,W2-C3,W2-C4	W2-S4,W2-S5,W2-S6,W2-C1	10
36	W2-S1,W2-S2,W2-S4,W2-S5,W2-S6,W2-C1	W2-S3,W2-C2,W2-C3,W2-C4	36
37	W2-S1,W2-S2,W2-S4,W2-S5,W2-S6,W2-C2	W2-S3,W2-C1,W2-C3,W2-C4	42
38	W2-S1,W2-S2,W2-S4,W2-S5,W2-S6,W2-C3	W2-S3,W2-C1,W2-C2,W2-C4	27
39	W2-S1,W2-S2,W2-S4,W2-S5,W2-S6,W2-C4	W2-S3,W2-C1,W2-C2,W2-C3	46
40	W2-S1,W2-S2,W2-S4,W2-S5,W2-C1,W2-C2	W2-S3,W2-S6,W2-C3,W2-C4	10
41	W2-S1,W2-S2,W2-S4,W2-S5,W2-C1,W2-C3	W2-S3,W2-S6,W2-C2,W2-C4	5
42	W2-S1,W2-S2,W2-S4,W2-S5,W2-C1,W2-C4	W2-S3,W2-S6,W2-C2,W2-C3	9
43	W2-S1,W2-S2,W2-S4,W2-S5,W2-C2,W2-C3	W2-S3,W2-S6,W2-C1,W2-C4	8
44	W2-S1,W2-S2,W2-S4,W2-S5,W2-C2,W2-C4	W2-S3,W2-S6,W2-C1,W2-C3	12
45	W2-S1,W2-S2,W2-S4,W2-S5,W2-C3,W2-C4	W2-S3,W2-S6,W2-C1,W2-C2	8
46	W2-S1,W2-S2,W2-S4,W2-S6,W2-C1,W2-C2	W2-S3,W2-S5,W2-C3,W2-C4	14
47	W2-S1,W2-S2,W2-S4,W2-S6,W2-C1,W2-C3	W2-S3,W2-S5,W2-C2,W2-C4	5
48	W2-S1,W2-S2,W2-S4,W2-S6,W2-C1,W2-C4	W2-S3,W2-S5,W2-C2,W2-C3	9
49	W2-S1,W2-S2,W2-S4,W2-S6,W2-C2,W2-C3	W2-S3,W2-S5,W2-C1,W2-C4	7
50	W2-S1,W2-S2,W2-S4,W2-S6,W2-C2,W2-C4	W2-S3,W2-S5,W2-C1,W2-C3	12
51	W2-S1,W2-S2,W2-S4,W2-S6,W2-C3,W2-C4	W2-S3,W2-S5,W2-C1,W2-C2	7
52	W2-S1,W2-S2,W2-S4,W2-C1,W2-C2,W2-C3	W2-S3,W2-S5,W2-S6,W2-C4	9
53	W2-S1,W2-S2,W2-S4,W2-C1,W2-C2,W2-C4	W2-S3,W2-S5,W2-S6,W2-C3	7
54	W2-S1,W2-S2,W2-S4,W2-C1,W2-C3,W2-C4	W2-S3,W2-S5,W2-S6,W2-C2	3
55	W2-S1,W2-S2,W2-S4,W2-C2,W2-C3,W2-C4	W2-S3,W2-S5,W2-S6,W2-C1	14
56	W2-S1,W2-S2,W2-S5,W2-S6,W2-C1,W2-C2	W2-S3,W2-S4,W2-C3,W2-C4	30
57	W2-S1,W2-S2,W2-S5,W2-S6,W2-C1,W2-C3	W2-S3,W2-S4,W2-C2,W2-C4	5
58	W2-S1,W2-S2,W2-S5,W2-S6,W2-C1,W2-C4	W2-S3,W2-S4,W2-C2,W2-C3	19
59	W2-S1,W2-S2,W2-S5,W2-S6,W2-C2,W2-C3	W2-S3,W2-S4,W2-C1,W2-C4	9
60	W2-S1,W2-S2,W2-S5,W2-S6,W2-C2,W2-C4	W2-S3,W2-S4,W2-C1,W2-C3	18
61	W2-S1,W2-S2,W2-S5,W2-S6,W2-C3,W2-C4	W2-S3,W2-S4,W2-C1,W2-C2	4
62	W2-S1,W2-S2,W2-S5,W2-C1,W2-C2,W2-C3	W2-S3,W2-S4,W2-S6,W2-C4	9
63	W2-S1,W2-S2,W2-S5,W2-C1,W2-C2,W2-C4	W2-S3,W2-S4,W2-S6,W2-C3	22
64	W2-S1,W2-S2,W2-S5,W2-C1,W2-C3,W2-C4	W2-S3,W2-S4,W2-S6,W2-C2	9
65	W2-S1,W2-S2,W2-S5,W2-C2,W2-C3,W2-C4	W2-S3,W2-S4,W2-S6,W2-C1	10
66	W2-S1,W2-S2,W2-S6,W2-C1,W2-C2,W2-C3	W2-S3,W2-S4,W2-S5,W2-C4	7
67	W2-S1,W2-S2,W2-S6,W2-C1,W2-C2,W2-C4	W2-S3,W2-S4,W2-S5,W2-C3	20
68	W2-S1,W2-S2,W2-S6,W2-C1,W2-C3,W2-C4	W2-S3,W2-S4,W2-S5,W2-C2	8
69	W2-S1,W2-S2,W2-S6,W2-C2,W2-C3,W2-C4	W2-S3,W2-S4,W2-S5,W2-C1	10
70	W2-S1,W2-S2,W2-C1,W2-C2,W2-C3,W2-C4	W2-S3,W2-S4,W2-S5,W2-S6	43
71	W2-S1,W2-S3,W2-S4,W2-S5,W2-S6,W2-C1	W2-S2,W2-C2,W2-C3,W2-C4	22
72	W2-S1,W2-S3,W2-S4,W2-S5,W2-S6,W2-C2	W2-S2,W2-C1,W2-C3,W2-C4	32
73	W2-S1,W2-S3,W2-S4,W2-S5,W2-S6,W2-C3	W2-S2,W2-C1,W2-C2,W2-C4	33
74	W2-S1,W2-S3,W2-S4,W2-S5,W2-S6,W2-C4	W2-S2,W2-C1,W2-C2,W2-C3	37
75	W2-S1,W2-S3,W2-S4,W2-S5,W2-C1,W2-C2	W2-S2,W2-S6,W2-C3,W2-C4	6
76	W2-S1,W2-S3,W2-S4,W2-S5,W2-C1,W2-C3	W2-S2,W2-S6,W2-C2,W2-C4	7
77	W2-S1,W2-S3,W2-S4,W2-S5,W2-C1,W2-C4	W2-S2,W2-S6,W2-C2,W2-C3	7
78	W2-S1,W2-S3,W2-S4,W2-S5,W2-C2,W2-C3	W2-S2,W2-S6,W2-C1,W2-C4	11
79	W2-S1,W2-S3,W2-S4,W2-S5,W2-C2,W2-C4	W2-S2,W2-S6,W2-C1,W2-C3	11
80	W2-S1,W2-S3,W2-S4,W2-S5,W2-C3,W2-C4	W2-S2,W2-S6,W2-C1,W2-C2	14
81	W2-S1,W2-S3,W2-S4,W2-S6,W2-C1,W2-C2	W2-S2,W2-S5,W2-C3,W2-C4	10
82	W2-S1,W2-S3,W2-S4,W2-S6,W2-C1,W2-C3	W2-S2,W2-S5,W2-C2,W2-C4	7
83	W2-S1,W2-S3,W2-S4,W2-S6,W2-C1,W2-C4	W2-S2,W2-S5,W2-C2,W2-C3	5
84	W2-S1,W2-S3,W2-S4,W2-S6,W2-C2,W2-C3	W2-S2,W2-S5,W2-C1,W2-C4	19
85	W2-S1,W2-S3,W2-S4,W2-S6,W2-C2,W2-C4	W2-S2,W2-S5,W2-C1,W2-C3	12
86	W2-S1,W2-S3,W2-S4,W2-S6,W2-C3,W2-C4	W2-S2,W2-S5,W2-C1,W2-C2	16
87	W2-S1,W2-S3,W2-S4,W2-C1,W2-C2,W2-C3	W2-S2,W2-S5,W2-S6,W2-C4	14
88	W2-S1,W2-S3,W2-S4,W2-C1,W2-C2,W2-C4	W2-S2,W2-S5,W2-S6,W2-C3	3
89	W2-S1,W2-S3,W2-S4,W2-C1,W2-C3,W2-C4	W2-S2,W2-S5,W2-S6,W2-C2	11
90	W2-S1,W2-S3,W2-S4,W2-C2,W2-C3,W2-C4	W2-S2,W2-S5,W2-S6,W2-C1	10
91	W2-S1,W2-S3,W2-S5,W2-S6,W2-C1,W2-C2	W2-S2,W2-S4,W2-C3,W2-C4	6
92	W2-S1,W2-S3,W2-S5,W2-S6,W2-C1,W2-C3	W2-S2,W2-S4,W2-C2,W2-C4	8
93	W2-S1,W2-S3,W2-S5,W2-S6,W2-C1,W2-C4	W2-S2,W2-S4,W2-C2,W2-C3	7
94	W2-S1,W2-S3,W2-S5,W2-S6,W2-C2,W2-C3	W2-S2,W2-S4,W2-C1,W2-C4	5
95	W2-S1,W2-S3,W2-S5,W2-S6,W2-C2,W2-C4	W2-S2,W2-S4,W2-C1,W2-C3	9
96	W2-S1,W2-S3,W2-S5,W2-S6,W2-C3,W2-C4	W2-S2,W2-S4,W2-C1,W2-C2	2
97	W2-S1,W2-S3,W2-S5,W2-C1,W2-C2,W2-C3	W2-S2,W2-S4,W2-S6,W2-C4	9
98	W2-S1,W2-S3,W2-S5,W2-C1,W2-C2,W2-C4	W2-S2,W2-S4,W2-S6,W2-C3	6
99	W2-S1,W2-S3,W2-S5,W2-C1,W2-C3,W2-C4	W2-S2,W2-S4,W2-S6,W2-C2	6
100	W2-S1,W2-S3,W2-S5,W2-C2,W2-C3,W2-C4	W2-S2,W2-S4,W2-S6,W2-C1	3
101	W2-S1,W2-S3,W2-S6,W2-C1,W2-C2,W2-C3	W2-S2,W2-S4,W2-S5,W2-C4	17
102	W2-S1,W2-S3,W2-S6,W2-C1,W2-C2,W2-C4	W2-S2,W2-S4,W2-S5,W2-C3	5
103	W2-S1,W2-S3,W2-S6,W2-C1,W2-C3,W2-C4	W2-S2,W2-S4,W2-S5,W2-C2	9
104	W2-S1,W2-S3,W2-S6,W2-C2,W2-C3,W2-C4	W2-S2,W2-S4,W2-S5,W2-C1	16
105	W2-S1,W2-S3,W2-C1,W2-C2,W2-C3,W2-C4	W2-S2,W2-S4,W2-S5,W2-S6	40
106	W2-S1,W2-S4,W2-S5,W2-S6,W2-C1,W2-C2	W2-S2,W2-S3,W2-C3,W2-C4	33
107	W2-S1,W2-S4,W2-S5,W2-S6,W2-C1,W2-C3	W2-S2,W2-S3,W2-C2,W2-C4	16
108	W2-S1,W2-S4,W2-S5,W2-S6,W2-C1,W2-C4	W2-S2,W2-S3,W2-C2,W2-C3	23
109	W2-S1,W2-S4,W2-S5,W2-S6,W2-C2,W2-C3	W2-S2,W2-S3,W2-C1,W2-C4	30
110	W2-S1,W2-S4,W2-S5,W2-S6,W2-C2,W2-C4	W2-S2,W2-S3,W2-C1,W2-C3	38
111	W2-S1,W2-S4,W2-S5,W2-S6,W2-C3,W2-C4	W2-S2,W2-S3,W2-C1,W2-C2	14
112	W2-S1,W2-S4,W2-S5,W2-C1,W2-C2,W2-C3	W2-S2,W2-S3,W2-S6,W2-C4	11
113	W2-S1,W2-S4,W2-S5,W2-C1,W2-C2,W2-C4	W2-S2,W2-S3,W2-S6,W2-C3	15
114	W2-S1,W2-S4,W2-S5,W2-C1,W2-C3,W2-C4	W2-S2,W2-S3,W2-S6,W2-C2	7
115	W2-S1,W2-S4,W2-S5,W2-C2,W2-C3,W2-C4	W2-S2,W2-S3,W2-S6,W2-C1	13
116	W2-S1,W2-S4,W2-S6,W2-C1,W2-C2,W2-C3	W2-S2,W2-S3,W2-S5,W2-C4	24
117	W2-S1,W2-S4,W2-S6,W2-C1,W2-C2,W2-C4	W2-S2,W2-S3,W2-S5,W2-C3	26
118	W2-S1,W2-S4,W2-S6,W2-C1,W2-C3,W2-C4	W2-S2,W2-S3,W2-S5,W2-C2	13
119	W2-S1,W2-S4,W2-S6,W2-C2,W2-C3,W2-C4	W2-S2,W2-S3,W2-S5,W2-C1	24
120	W2-S1,W2-S4,W2-C1,W2-C2,W2-C3,W2-C4	W2-S2,W2-S3,W2-S5,W2-S6	24
121	W2-S1,W2-S5,W2-S6,W2-C1,W2-C2,W2-C3	W2-S2,W2-S3,W2-S4,W2-C4	38
122	W2-S1,W2-S5,W2-S6,W2-C1,W2-C2,W2-C4	W2-S2,W2-S3,W2-S4,W2-C3	53
123	W2-S1,W2-S5,W2-S6,W2-C1,W2-C3,W2-C4	W2-S2,W2-S3,W2-S4,W2-C2	25
124	W2-S1,W2-S5,W2-S6,W2-C2,W2-C3,W2-C4	W2-S2,W2-S3,W2-S4,W2-C1	31
125	W2-S1,W2-S5,W2-C1,W2-C2,W2-C3,W2-C4	W2-S2,W2-S3,W2-S4,W2-S6	49
126	W2-S1,W2-S6,W2-C1,W2-C2,W2-C3,W2-C4	W2-S2,W2-S3,W2-S4,W2-S5	70
127	W2-S2,W2-S3,W2-S4,W2-S5,W2-S6,W2-C1	W2-S1,W2-C2,W2-C3,W2-C4	24
128	W2-S2,W2-S3,W2-S4,W2-S5,W2-S6,W2-C2	W2-S1,W2-C1,W2-C3,W2-C4	40
129	W2-S2,W2-S3,W2-S4,W2-S5,W2-S6,W2-C3	W2-S1,W2-C1,W2-C2,W2-C4	31
130	W2-S2,W2-S3,W2-S4,W2-S5,W2-S6,W2-C4	W2-S1,W2-C1,W2-C2,W2-C3	45
131	W2-S2,W2-S3,W2-S4,W2-S5,W2-C1,W2-C2	W2-S1,W2-S6,W2-C3,W2-C4	10
132	W2-S2,W2-S3,W2-S4,W2-S5,W2-C1,W2-C3	W2-S1,W2-S6,W2-C2,W2-C4	19
133	W2-S2,W2-S3,W2-S4,W2-S5,W2-C1,W2-C4	W2-S1,W2-S6,W2-C2,W2-C3	13
134	W2-S2,W2-S3,W2-S4,W2-S5,W2-C2,W2-C3	W2-S1,W2-S6,W2-C1,W2-C4	15
135	W2-S2,W2-S3,W2-S4,W2-S5,W2-C2,W2-C4	W2-S1,W2-S6,W2-C1,W2-C3	25
136	W2-S2,W2-S3,W2-S4,W2-S5,W2-C3,W2-C4	W2-S1,W2-S6,W2-C1,W2-C2	32
137	W2-S2,W2-S3,W2-S4,W2-S6,W2-C1,W2-C2	W2-S1,W2-S5,W2-C3,W2-C4	6
138	W2-S2,W2-S3,W2-S4,W2-S6,W2-C1,W2-C3	W2-S1,W2-S5,W2-C2,W2-C4	11
139	W2-S2,W2-S3,W2-S4,W2-S6,W2-C1,W2-C4	W2-S1,W2-S5,W2-C2,W2-C3	3
140	W2-S2,W2-S3,W2-S4,W2-S6,W2-C2,W2-C3	W2-S1,W2-S5,W2-C1,W2-C4	11
141	W2-S2,W2-S3,W2-S4,W2-S6,W2-C2,W2-C4	W2-S1,W2-S5,W2-C1,W2-C3	15
142	W2-S2,W2-S3,W2-S4,W2-S6,W2-C3,W2-C4	W2-S1,W2-S5,W2-C1,W2-C2	15
143	W2-S2,W2-S3,W2-S4,W2-C1,W2-C2,W2-C3	W2-S1,W2-S5,W2-S6,W2-C4	16
144	W2-S2,W2-S3,W2-S4,W2-C1,W2-C2,W2-C4	W2-S1,W2-S5,W2-S6,W2-C3	6
145	W2-S2,W2-S3,W2-S4,W2-C1,W2-C3,W2-C4	W2-S1,W2-S5,W2-S6,W2-C2	27
146	W2-S2,W2-S3,W2-S4,W2-C2,W2-C3,W2-C4	W2-S1,W2-S5,W2-S6,W2-C1	30
147	W2-S2,W2-S3,W2-S5,W2-S6,W2-C1,W2-C2	W2-S1,W2-S4,W2-C3,W2-C4	2
148	W2-S2,W2-S3,W2-S5,W2-S6,W2-C1,W2-C3	W2-S1,W2-S4,W2-C2,W2-C4	7
149	W2-S2,W2-S3,W2-S5,W2-S6,W2-C1,W2-C4	W2-S1,W2-S4,W2-C2,W2-C3	11
150	W2-S2,W2-S3,W2-S5,W2-S6,W2-C2,W2-C3	W2-S1,W2-S4,W2-C1,W2-C4	4
151	W2-S2,W2-S3,W2-S5,W2-S6,W2-C2,W2-C4	W2-S1,W2-S4,W2-C1,W2-C3	13
152	W2-S2,W2-S3,W2-S5,W2-S6,W2-C3,W2-C4	W2-S1,W2-S4,W2-C1,W2-C2	6
153	W2-S2,W2-S3,W2-S5,W2-C1,W2-C2,W2-C3	W2-S1,W2-S4,W2-S6,W2-C4	13
154	W2-S2,W2-S3,W2-S5,W2-C1,W2-C2,W2-C4	W2-S1,W2-S4,W2-S6,W2-C3	15
155	W2-S2,W2-S3,W2-S5,W2-C1,W2-C3,W2-C4	W2-S1,W2-S4,W2-S6,W2-C2	22
156	W2-S2,W2-S3,W2-S5,W2-C2,W2-C3,W2-C4	W2-S1,W2-S4,W2-S6,W2-C1	12
157	W2-S2,W2-S3,W2-S6,W2-C1,W2-C2,W2-C3	W2-S1,W2-S4,W2-S5,W2-C4	6
158	W2-S2,W2-S3,W2-S6,W2-C1,W2-C2,W2-C4	W2-S1,W2-S4,W2-S5,W2-C3	6
159	W2-S2,W2-S3,W2-S6,W2-C1,W2-C3,W2-C4	W2-S1,W2-S4,W2-S5,W2-C2	10
160	W2-S2,W2-S3,W2-S6,W2-C2,W2-C3,W2-C4	W2-S1,W2-S4,W2-S5,W2-C1	11
161	W2-S2,W2-S3,W2-C1,W2-C2,W2-C3,W2-C4	W2-S1,W2-S4,W2-S5,W2-S6	44
162	W2-S2,W2-S4,W2-S5,W2-S6,W2-C1,W2-C2	W2-S1,W2-S3,W2-C3,W2-C4	12
163	W2-S2,W2-S4,W2-S5,W2-S6,W2-C1,W2-C3	W2-S1,W2-S3,W2-C2,W2-C4	1
164	W2-S2,W2-S4,W2-S5,W2-S6,W2-C1,W2-C4	W2-S1,W2-S3,W2-C2,W2-C3	12
165	W2-S2,W2-S4,W2-S5,W2-S6,W2-C2,W2-C3	W2-S1,W2-S3,W2-C1,W2-C4	13
166	W2-S2,W2-S4,W2-S5,W2-S6,W2-C2,W2-C4	W2-S1,W2-S3,W2-C1,W2-C3	27
167	W2-S2,W2-S4,W2-S5,W2-S6,W2-C3,W2-C4	W2-S1,W2-S3,W2-C1,W2-C2	7
168	W2-S2,W2-S4,W2-S5,W2-C1,W2-C2,W2-C3	W2-S1,W2-S3,W2-S6,W2-C4	6
169	W2-S2,W2-S4,W2-S5,W2-C1,W2-C2,W2-C4	W2-S1,W2-S3,W2-S6,W2-C3	6
170	W2-S2,W2-S4,W2-S5,W2-C1,W2-C3,W2-C4	W2-S1,W2-S3,W2-S6,W2-C2	4
171	W2-S2,W2-S4,W2-S5,W2-C2,W2-C3,W2-C4	W2-S1,W2-S3,W2-S6,W2-C1	7
172	W2-S2,W2-S4,W2-S6,W2-C1,W2-C2,W2-C3	W2-S1,W2-S3,W2-S5,W2-C4	8
173	W2-S2,W2-S4,W2-S6,W2-C1,W2-C2,W2-C4	W2-S1,W2-S3,W2-S5,W2-C3	11
174	W2-S2,W2-S4,W2-S6,W2-C1,W2-C3,W2-C4	W2-S1,W2-S3,W2-S5,W2-C2	5
175	W2-S2,W2-S4,W2-S6,W2-C2,W2-C3,W2-C4	W2-S1,W2-S3,W2-S5,W2-C1	8
176	W2-S2,W2-S4,W2-C1,W2-C2,W2-C3,W2-C4	W2-S1,W2-S3,W2-S5,W2-S6	21
177	W2-S2,W2-S5,W2-S6,W2-C1,W2-C2,W2-C3	W2-S1,W2-S3,W2-S4,W2-C4	14
178	W2-S2,W2-S5,W2-S6,W2-C1,W2-C2,W2-C4	W2-S1,W2-S3,W2-S4,W2-C3	24
179	W2-S2,W2-S5,W2-S6,W2-C1,W2-C3,W2-C4	W2-S1,W2-S3,W2-S4,W2-C2	7
180	W2-S2,W2-S5,W2-S6,W2-C2,W2-C3,W2-C4	W2-S1,W2-S3,W2-S4,W2-C1	10
181	W2-S2,W2-S5,W2-C1,W2-C2,W2-C3,W2-C4	W2-S1,W2-S3,W2-S4,W2-S6	44
182	W2-S2,W2-S6,W2-C1,W2-C2,W2-C3,W2-C4	W2-S1,W2-S3,W2-S4,W2-S5	43
183	W2-S3,W2-S4,W2-S5,W2-S6,W2-C1,W2-C2	W2-S1,W2-S2,W2-C3,W2-C4	8
184	W2-S3,W2-S4,W2-S5,W2-S6,W2-C1,W2-C3	W2-S1,W2-S2,W2-C2,W2-C4	5
185	W2-S3,W2-S4,W2-S5,W2-S6,W2-C1,W2-C4	W2-S1,W2-S2,W2-C2,W2-C3	7
186	W2-S3,W2-S4,W2-S5,W2-S6,W2-C2,W2-C3	W2-S1,W2-S2,W2-C1,W2-C4	9
187	W2-S3,W2-S4,W2-S5,W2-S6,W2-C2,W2-C4	W2-S1,W2-S2,W2-C1,W2-C3	7
188	W2-S3,W2-S4,W2-S5,W2-S6,W2-C3,W2-C4	W2-S1,W2-S2,W2-C1,W2-C2	10
189	W2-S3,W2-S4,W2-S5,W2-C1,W2-C2,W2-C3	W2-S1,W2-S2,W2-S6,W2-C4	2
190	W2-S3,W2-S4,W2-S5,W2-C1,W2-C2,W2-C4	W2-S1,W2-S2,W2-S6,W2-C3	5
191	W2-S3,W2-S4,W2-S5,W2-C1,W2-C3,W2-C4	W2-S1,W2-S2,W2-S6,W2-C2	5
192	W2-S3,W2-S4,W2-S5,W2-C2,W2-C3,W2-C4	W2-S1,W2-S2,W2-S6,W2-C1	11
193	W2-S3,W2-S4,W2-S6,W2-C1,W2-C2,W2-C3	W2-S1,W2-S2,W2-S5,W2-C4	6
194	W2-S3,W2-S4,W2-S6,W2-C1,W2-C2,W2-C4	W2-S1,W2-S2,W2-S5,W2-C3	4
195	W2-S3,W2-S4,W2-S6,W2-C1,W2-C3,W2-C4	W2-S1,W2-S2,W2-S5,W2-C2	6
196	W2-S3,W2-S4,W2-S6,W2-C2,W2-C3,W2-C4	W2-S1,W2-S2,W2-S5,W2-C1	16
197	W2-S3,W2-S4,W2-C1,W2-C2,W2-C3,W2-C4	W2-S1,W2-S2,W2-S5,W2-S6	22
198	W2-S3,W2-S5,W2-S6,W2-C1,W2-C2,W2-C3	W2-S1,W2-S2,W2-S4,W2-C4	12
199	W2-S3,W2-S5,W2-S6,W2-C1,W2-C2,W2-C4	W2-S1,W2-S2,W2-S4,W2-C3	13
200	W2-S3,W2-S5,W2-S6,W2-C1,W2-C3,W2-C4	W2-S1,W2-S2,W2-S4,W2-C2	5
201	W2-S3,W2-S5,W2-S6,W2-C2,W2-C3,W2-C4	W2-S1,W2-S2,W2-S4,W2-C1	13
202	W2-S3,W2-S5,W2-C1,W2-C2,W2-C3,W2-C4	W2-S1,W2-S2,W2-S4,W2-S6	35
203	W2-S3,W2-S6,W2-C1,W2-C2,W2-C3,W2-C4	W2-S1,W2-S2,W2-S4,W2-S5	34
204	W2-S4,W2-S5,W2-S6,W2-C1,W2-C2,W2-C3	W2-S1,W2-S2,W2-S3,W2-C4	13
205	W2-S4,W2-S5,W2-S6,W2-C1,W2-C2,W2-C4	W2-S1,W2-S2,W2-S3,W2-C3	22
206	W2-S4,W2-S5,W2-S6,W2-C1,W2-C3,W2-C4	W2-S1,W2-S2,W2-S3,W2-C2	9
207	W2-S4,W2-S5,W2-S6,W2-C2,W2-C3,W2-C4	W2-S1,W2-S2,W2-S3,W2-C1	15
208	W2-S4,W2-S5,W2-C1,W2-C2,W2-C3,W2-C4	W2-S1,W2-S2,W2-S3,W2-S6	20
209	W2-S4,W2-S6,W2-C1,W2-C2,W2-C3,W2-C4	W2-S1,W2-S2,W2-S3,W2-S5	33
210	W2-S5,W2-S6,W2-C1,W2-C2,W2-C3,W2-C4	W2-S1,W2-S2,W2-S3,W2-S4	58
			16.5429

## Sheet: W5
	Group1	Group2	Number of differential proteins
1	W5-S1,W5-S2,W5-S3,W5-S4,W5-S5,W5-S6	W5-C1,W5-C2,W5-C3,W5-C4	61
2	W5-S1,W5-S2,W5-S3,W5-S4,W5-S5,W5-C1	W5-S6,W5-C2,W5-C3,W5-C4	22
3	W5-S1,W5-S2,W5-S3,W5-S4,W5-S5,W5-C2	W5-S6,W5-C1,W5-C3,W5-C4	7
4	W5-S1,W5-S2,W5-S3,W5-S4,W5-S5,W5-C3	W5-S6,W5-C1,W5-C2,W5-C4	21
5	W5-S1,W5-S2,W5-S3,W5-S4,W5-S5,W5-C4	W5-S6,W5-C1,W5-C2,W5-C3	12
6	W5-S1,W5-S2,W5-S3,W5-S4,W5-S6,W5-C1	W5-S5,W5-C2,W5-C3,W5-C4	20
7	W5-S1,W5-S2,W5-S3,W5-S4,W5-S6,W5-C2	W5-S5,W5-C1,W5-C3,W5-C4	7
8	W5-S1,W5-S2,W5-S3,W5-S4,W5-S6,W5-C3	W5-S5,W5-C1,W5-C2,W5-C4	15
9	W5-S1,W5-S2,W5-S3,W5-S4,W5-S6,W5-C4	W5-S5,W5-C1,W5-C2,W5-C3	10
10	W5-S1,W5-S2,W5-S3,W5-S4,W5-C1,W5-C2	W5-S5,W5-S6,W5-C3,W5-C4	5
11	W5-S1,W5-S2,W5-S3,W5-S4,W5-C1,W5-C3	W5-S5,W5-S6,W5-C2,W5-C4	7
12	W5-S1,W5-S2,W5-S3,W5-S4,W5-C1,W5-C4	W5-S5,W5-S6,W5-C2,W5-C3	17
13	W5-S1,W5-S2,W5-S3,W5-S4,W5-C2,W5-C3	W5-S5,W5-S6,W5-C1,W5-C4	5
14	W5-S1,W5-S2,W5-S3,W5-S4,W5-C2,W5-C4	W5-S5,W5-S6,W5-C1,W5-C3	2
15	W5-S1,W5-S2,W5-S3,W5-S4,W5-C3,W5-C4	W5-S5,W5-S6,W5-C1,W5-C2	3
16	W5-S1,W5-S2,W5-S3,W5-S5,W5-S6,W5-C1	W5-S4,W5-C2,W5-C3,W5-C4	19
17	W5-S1,W5-S2,W5-S3,W5-S5,W5-S6,W5-C2	W5-S4,W5-C1,W5-C3,W5-C4	8
18	W5-S1,W5-S2,W5-S3,W5-S5,W5-S6,W5-C3	W5-S4,W5-C1,W5-C2,W5-C4	19
19	W5-S1,W5-S2,W5-S3,W5-S5,W5-S6,W5-C4	W5-S4,W5-C1,W5-C2,W5-C3	11
20	W5-S1,W5-S2,W5-S3,W5-S5,W5-C1,W5-C2	W5-S4,W5-S6,W5-C3,W5-C4	1
21	W5-S1,W5-S2,W5-S3,W5-S5,W5-C1,W5-C3	W5-S4,W5-S6,W5-C2,W5-C4	3
22	W5-S1,W5-S2,W5-S3,W5-S5,W5-C1,W5-C4	W5-S4,W5-S6,W5-C2,W5-C3	4
23	W5-S1,W5-S2,W5-S3,W5-S5,W5-C2,W5-C3	W5-S4,W5-S6,W5-C1,W5-C4	4
24	W5-S1,W5-S2,W5-S3,W5-S5,W5-C2,W5-C4	W5-S4,W5-S6,W5-C1,W5-C3	5
25	W5-S1,W5-S2,W5-S3,W5-S5,W5-C3,W5-C4	W5-S4,W5-S6,W5-C1,W5-C2	2
26	W5-S1,W5-S2,W5-S3,W5-S6,W5-C1,W5-C2	W5-S4,W5-S5,W5-C3,W5-C4	3
27	W5-S1,W5-S2,W5-S3,W5-S6,W5-C1,W5-C3	W5-S4,W5-S5,W5-C2,W5-C4	3
28	W5-S1,W5-S2,W5-S3,W5-S6,W5-C1,W5-C4	W5-S4,W5-S5,W5-C2,W5-C3	6
29	W5-S1,W5-S2,W5-S3,W5-S6,W5-C2,W5-C3	W5-S4,W5-S5,W5-C1,W5-C4	0
30	W5-S1,W5-S2,W5-S3,W5-S6,W5-C2,W5-C4	W5-S4,W5-S5,W5-C1,W5-C3	1
31	W5-S1,W5-S2,W5-S3,W5-S6,W5-C3,W5-C4	W5-S4,W5-S5,W5-C1,W5-C2	2
32	W5-S1,W5-S2,W5-S3,W5-C1,W5-C2,W5-C3	W5-S4,W5-S5,W5-S6,W5-C4	0
33	W5-S1,W5-S2,W5-S3,W5-C1,W5-C2,W5-C4	W5-S4,W5-S5,W5-S6,W5-C3	15
34	W5-S1,W5-S2,W5-S3,W5-C1,W5-C3,W5-C4	W5-S4,W5-S5,W5-S6,W5-C2	5
35	W5-S1,W5-S2,W5-S3,W5-C2,W5-C3,W5-C4	W5-S4,W5-S5,W5-S6,W5-C1	3
36	W5-S1,W5-S2,W5-S4,W5-S5,W5-S6,W5-C1	W5-S3,W5-C2,W5-C3,W5-C4	27
37	W5-S1,W5-S2,W5-S4,W5-S5,W5-S6,W5-C2	W5-S3,W5-C1,W5-C3,W5-C4	15
38	W5-S1,W5-S2,W5-S4,W5-S5,W5-S6,W5-C3	W5-S3,W5-C1,W5-C2,W5-C4	22
39	W5-S1,W5-S2,W5-S4,W5-S5,W5-S6,W5-C4	W5-S3,W5-C1,W5-C2,W5-C3	19
40	W5-S1,W5-S2,W5-S4,W5-S5,W5-C1,W5-C2	W5-S3,W5-S6,W5-C3,W5-C4	1
41	W5-S1,W5-S2,W5-S4,W5-S5,W5-C1,W5-C3	W5-S3,W5-S6,W5-C2,W5-C4	2
42	W5-S1,W5-S2,W5-S4,W5-S5,W5-C1,W5-C4	W5-S3,W5-S6,W5-C2,W5-C3	6
43	W5-S1,W5-S2,W5-S4,W5-S5,W5-C2,W5-C3	W5-S3,W5-S6,W5-C1,W5-C4	2
44	W5-S1,W5-S2,W5-S4,W5-S5,W5-C2,W5-C4	W5-S3,W5-S6,W5-C1,W5-C3	1
45	W5-S1,W5-S2,W5-S4,W5-S5,W5-C3,W5-C4	W5-S3,W5-S6,W5-C1,W5-C2	2
46	W5-S1,W5-S2,W5-S4,W5-S6,W5-C1,W5-C2	W5-S3,W5-S5,W5-C3,W5-C4	5
47	W5-S1,W5-S2,W5-S4,W5-S6,W5-C1,W5-C3	W5-S3,W5-S5,W5-C2,W5-C4	2
48	W5-S1,W5-S2,W5-S4,W5-S6,W5-C1,W5-C4	W5-S3,W5-S5,W5-C2,W5-C3	16
49	W5-S1,W5-S2,W5-S4,W5-S6,W5-C2,W5-C3	W5-S3,W5-S5,W5-C1,W5-C4	0
50	W5-S1,W5-S2,W5-S4,W5-S6,W5-C2,W5-C4	W5-S3,W5-S5,W5-C1,W5-C3	3
51	W5-S1,W5-S2,W5-S4,W5-S6,W5-C3,W5-C4	W5-S3,W5-S5,W5-C1,W5-C2	4
52	W5-S1,W5-S2,W5-S4,W5-C1,W5-C2,W5-C3	W5-S3,W5-S5,W5-S6,W5-C4	0
53	W5-S1,W5-S2,W5-S4,W5-C1,W5-C2,W5-C4	W5-S3,W5-S5,W5-S6,W5-C3	14
54	W5-S1,W5-S2,W5-S4,W5-C1,W5-C3,W5-C4	W5-S3,W5-S5,W5-S6,W5-C2	3
55	W5-S1,W5-S2,W5-S4,W5-C2,W5-C3,W5-C4	W5-S3,W5-S5,W5-S6,W5-C1	2
56	W5-S1,W5-S2,W5-S5,W5-S6,W5-C1,W5-C2	W5-S3,W5-S4,W5-C3,W5-C4	6
57	W5-S1,W5-S2,W5-S5,W5-S6,W5-C1,W5-C3	W5-S3,W5-S4,W5-C2,W5-C4	1
58	W5-S1,W5-S2,W5-S5,W5-S6,W5-C1,W5-C4	W5-S3,W5-S4,W5-C2,W5-C3	6
59	W5-S1,W5-S2,W5-S5,W5-S6,W5-C2,W5-C3	W5-S3,W5-S4,W5-C1,W5-C4	1
60	W5-S1,W5-S2,W5-S5,W5-S6,W5-C2,W5-C4	W5-S3,W5-S4,W5-C1,W5-C3	9
61	W5-S1,W5-S2,W5-S5,W5-S6,W5-C3,W5-C4	W5-S3,W5-S4,W5-C1,W5-C2	5
62	W5-S1,W5-S2,W5-S5,W5-C1,W5-C2,W5-C3	W5-S3,W5-S4,W5-S6,W5-C4	3
63	W5-S1,W5-S2,W5-S5,W5-C1,W5-C2,W5-C4	W5-S3,W5-S4,W5-S6,W5-C3	3
64	W5-S1,W5-S2,W5-S5,W5-C1,W5-C3,W5-C4	W5-S3,W5-S4,W5-S6,W5-C2	5
65	W5-S1,W5-S2,W5-S5,W5-C2,W5-C3,W5-C4	W5-S3,W5-S4,W5-S6,W5-C1	1
66	W5-S1,W5-S2,W5-S6,W5-C1,W5-C2,W5-C3	W5-S3,W5-S4,W5-S5,W5-C4	3
67	W5-S1,W5-S2,W5-S6,W5-C1,W5-C2,W5-C4	W5-S3,W5-S4,W5-S5,W5-C3	13
68	W5-S1,W5-S2,W5-S6,W5-C1,W5-C3,W5-C4	W5-S3,W5-S4,W5-S5,W5-C2	2
69	W5-S1,W5-S2,W5-S6,W5-C2,W5-C3,W5-C4	W5-S3,W5-S4,W5-S5,W5-C1	0
70	W5-S1,W5-S2,W5-C1,W5-C2,W5-C3,W5-C4	W5-S3,W5-S4,W5-S5,W5-S6	15
71	W5-S1,W5-S3,W5-S4,W5-S5,W5-S6,W5-C1	W5-S2,W5-C2,W5-C3,W5-C4	18
72	W5-S1,W5-S3,W5-S4,W5-S5,W5-S6,W5-C2	W5-S2,W5-C1,W5-C3,W5-C4	12
73	W5-S1,W5-S3,W5-S4,W5-S5,W5-S6,W5-C3	W5-S2,W5-C1,W5-C2,W5-C4	18
74	W5-S1,W5-S3,W5-S4,W5-S5,W5-S6,W5-C4	W5-S2,W5-C1,W5-C2,W5-C3	16
75	W5-S1,W5-S3,W5-S4,W5-S5,W5-C1,W5-C2	W5-S2,W5-S6,W5-C3,W5-C4	1
76	W5-S1,W5-S3,W5-S4,W5-S5,W5-C1,W5-C3	W5-S2,W5-S6,W5-C2,W5-C4	5
77	W5-S1,W5-S3,W5-S4,W5-S5,W5-C1,W5-C4	W5-S2,W5-S6,W5-C2,W5-C3	6
78	W5-S1,W5-S3,W5-S4,W5-S5,W5-C2,W5-C3	W5-S2,W5-S6,W5-C1,W5-C4	7
79	W5-S1,W5-S3,W5-S4,W5-S5,W5-C2,W5-C4	W5-S2,W5-S6,W5-C1,W5-C3	3
80	W5-S1,W5-S3,W5-S4,W5-S5,W5-C3,W5-C4	W5-S2,W5-S6,W5-C1,W5-C2	7
81	W5-S1,W5-S3,W5-S4,W5-S6,W5-C1,W5-C2	W5-S2,W5-S5,W5-C3,W5-C4	7
82	W5-S1,W5-S3,W5-S4,W5-S6,W5-C1,W5-C3	W5-S2,W5-S5,W5-C2,W5-C4	4
83	W5-S1,W5-S3,W5-S4,W5-S6,W5-C1,W5-C4	W5-S2,W5-S5,W5-C2,W5-C3	12
84	W5-S1,W5-S3,W5-S4,W5-S6,W5-C2,W5-C3	W5-S2,W5-S5,W5-C1,W5-C4	5
85	W5-S1,W5-S3,W5-S4,W5-S6,W5-C2,W5-C4	W5-S2,W5-S5,W5-C1,W5-C3	7
86	W5-S1,W5-S3,W5-S4,W5-S6,W5-C3,W5-C4	W5-S2,W5-S5,W5-C1,W5-C2	3
87	W5-S1,W5-S3,W5-S4,W5-C1,W5-C2,W5-C3	W5-S2,W5-S5,W5-S6,W5-C4	5
88	W5-S1,W5-S3,W5-S4,W5-C1,W5-C2,W5-C4	W5-S2,W5-S5,W5-S6,W5-C3	24
89	W5-S1,W5-S3,W5-S4,W5-C1,W5-C3,W5-C4	W5-S2,W5-S5,W5-S6,W5-C2	12
90	W5-S1,W5-S3,W5-S4,W5-C2,W5-C3,W5-C4	W5-S2,W5-S5,W5-S6,W5-C1	4
91	W5-S1,W5-S3,W5-S5,W5-S6,W5-C1,W5-C2	W5-S2,W5-S4,W5-C3,W5-C4	0
92	W5-S1,W5-S3,W5-S5,W5-S6,W5-C1,W5-C3	W5-S2,W5-S4,W5-C2,W5-C4	2
93	W5-S1,W5-S3,W5-S5,W5-S6,W5-C1,W5-C4	W5-S2,W5-S4,W5-C2,W5-C3	1
94	W5-S1,W5-S3,W5-S5,W5-S6,W5-C2,W5-C3	W5-S2,W5-S4,W5-C1,W5-C4	1
95	W5-S1,W5-S3,W5-S5,W5-S6,W5-C2,W5-C4	W5-S2,W5-S4,W5-C1,W5-C3	1
96	W5-S1,W5-S3,W5-S5,W5-S6,W5-C3,W5-C4	W5-S2,W5-S4,W5-C1,W5-C2	3
97	W5-S1,W5-S3,W5-S5,W5-C1,W5-C2,W5-C3	W5-S2,W5-S4,W5-S6,W5-C4	1
98	W5-S1,W5-S3,W5-S5,W5-C1,W5-C2,W5-C4	W5-S2,W5-S4,W5-S6,W5-C3	4
99	W5-S1,W5-S3,W5-S5,W5-C1,W5-C3,W5-C4	W5-S2,W5-S4,W5-S6,W5-C2	2
100	W5-S1,W5-S3,W5-S5,W5-C2,W5-C3,W5-C4	W5-S2,W5-S4,W5-S6,W5-C1	3
101	W5-S1,W5-S3,W5-S6,W5-C1,W5-C2,W5-C3	W5-S2,W5-S4,W5-S5,W5-C4	2
102	W5-S1,W5-S3,W5-S6,W5-C1,W5-C2,W5-C4	W5-S2,W5-S4,W5-S5,W5-C3	10
103	W5-S1,W5-S3,W5-S6,W5-C1,W5-C3,W5-C4	W5-S2,W5-S4,W5-S5,W5-C2	5
104	W5-S1,W5-S3,W5-S6,W5-C2,W5-C3,W5-C4	W5-S2,W5-S4,W5-S5,W5-C1	1
105	W5-S1,W5-S3,W5-C1,W5-C2,W5-C3,W5-C4	W5-S2,W5-S4,W5-S5,W5-S6	15
106	W5-S1,W5-S4,W5-S5,W5-S6,W5-C1,W5-C2	W5-S2,W5-S3,W5-C3,W5-C4	3
107	W5-S1,W5-S4,W5-S5,W5-S6,W5-C1,W5-C3	W5-S2,W5-S3,W5-C2,W5-C4	2
108	W5-S1,W5-S4,W5-S5,W5-S6,W5-C1,W5-C4	W5-S2,W5-S3,W5-C2,W5-C3	5
109	W5-S1,W5-S4,W5-S5,W5-S6,W5-C2,W5-C3	W5-S2,W5-S3,W5-C1,W5-C4	2
110	W5-S1,W5-S4,W5-S5,W5-S6,W5-C2,W5-C4	W5-S2,W5-S3,W5-C1,W5-C3	3
111	W5-S1,W5-S4,W5-S5,W5-S6,W5-C3,W5-C4	W5-S2,W5-S3,W5-C1,W5-C2	5
112	W5-S1,W5-S4,W5-S5,W5-C1,W5-C2,W5-C3	W5-S2,W5-S3,W5-S6,W5-C4	1
113	W5-S1,W5-S4,W5-S5,W5-C1,W5-C2,W5-C4	W5-S2,W5-S3,W5-S6,W5-C3	3
114	W5-S1,W5-S4,W5-S5,W5-C1,W5-C3,W5-C4	W5-S2,W5-S3,W5-S6,W5-C2	3
115	W5-S1,W5-S4,W5-S5,W5-C2,W5-C3,W5-C4	W5-S2,W5-S3,W5-S6,W5-C1	5
116	W5-S1,W5-S4,W5-S6,W5-C1,W5-C2,W5-C3	W5-S2,W5-S3,W5-S5,W5-C4	2
117	W5-S1,W5-S4,W5-S6,W5-C1,W5-C2,W5-C4	W5-S2,W5-S3,W5-S5,W5-C3	16
118	W5-S1,W5-S4,W5-S6,W5-C1,W5-C3,W5-C4	W5-S2,W5-S3,W5-S5,W5-C2	6
119	W5-S1,W5-S4,W5-S6,W5-C2,W5-C3,W5-C4	W5-S2,W5-S3,W5-S5,W5-C1	1
120	W5-S1,W5-S4,W5-C1,W5-C2,W5-C3,W5-C4	W5-S2,W5-S3,W5-S5,W5-S6	19
121	W5-S1,W5-S5,W5-S6,W5-C1,W5-C2,W5-C3	W5-S2,W5-S3,W5-S4,W5-C4	2
122	W5-S1,W5-S5,W5-S6,W5-C1,W5-C2,W5-C4	W5-S2,W5-S3,W5-S4,W5-C3	8
123	W5-S1,W5-S5,W5-S6,W5-C1,W5-C3,W5-C4	W5-S2,W5-S3,W5-S4,W5-C2	0
124	W5-S1,W5-S5,W5-S6,W5-C2,W5-C3,W5-C4	W5-S2,W5-S3,W5-S4,W5-C1	1
125	W5-S1,W5-S5,W5-C1,W5-C2,W5-C3,W5-C4	W5-S2,W5-S3,W5-S4,W5-S6	8
126	W5-S1,W5-S6,W5-C1,W5-C2,W5-C3,W5-C4	W5-S2,W5-S3,W5-S4,W5-S5	16
127	W5-S2,W5-S3,W5-S4,W5-S5,W5-S6,W5-C1	W5-S1,W5-C2,W5-C3,W5-C4	31
128	W5-S2,W5-S3,W5-S4,W5-S5,W5-S6,W5-C2	W5-S1,W5-C1,W5-C3,W5-C4	20
129	W5-S2,W5-S3,W5-S4,W5-S5,W5-S6,W5-C3	W5-S1,W5-C1,W5-C2,W5-C4	17
130	W5-S2,W5-S3,W5-S4,W5-S5,W5-S6,W5-C4	W5-S1,W5-C1,W5-C2,W5-C3	19
131	W5-S2,W5-S3,W5-S4,W5-S5,W5-C1,W5-C2	W5-S1,W5-S6,W5-C3,W5-C4	4
132	W5-S2,W5-S3,W5-S4,W5-S5,W5-C1,W5-C3	W5-S1,W5-S6,W5-C2,W5-C4	5
133	W5-S2,W5-S3,W5-S4,W5-S5,W5-C1,W5-C4	W5-S1,W5-S6,W5-C2,W5-C3	2
134	W5-S2,W5-S3,W5-S4,W5-S5,W5-C2,W5-C3	W5-S1,W5-S6,W5-C1,W5-C4	3
135	W5-S2,W5-S3,W5-S4,W5-S5,W5-C2,W5-C4	W5-S1,W5-S6,W5-C1,W5-C3	3
136	W5-S2,W5-S3,W5-S4,W5-S5,W5-C3,W5-C4	W5-S1,W5-S6,W5-C1,W5-C2	1
137	W5-S2,W5-S3,W5-S4,W5-S6,W5-C1,W5-C2	W5-S1,W5-S5,W5-C3,W5-C4	6
138	W5-S2,W5-S3,W5-S4,W5-S6,W5-C1,W5-C3	W5-S1,W5-S5,W5-C2,W5-C4	2
139	W5-S2,W5-S3,W5-S4,W5-S6,W5-C1,W5-C4	W5-S1,W5-S5,W5-C2,W5-C3	4
140	W5-S2,W5-S3,W5-S4,W5-S6,W5-C2,W5-C3	W5-S1,W5-S5,W5-C1,W5-C4	1
141	W5-S2,W5-S3,W5-S4,W5-S6,W5-C2,W5-C4	W5-S1,W5-S5,W5-C1,W5-C3	3
142	W5-S2,W5-S3,W5-S4,W5-S6,W5-C3,W5-C4	W5-S1,W5-S5,W5-C1,W5-C2	1
143	W5-S2,W5-S3,W5-S4,W5-C1,W5-C2,W5-C3	W5-S1,W5-S5,W5-S6,W5-C4	0
144	W5-S2,W5-S3,W5-S4,W5-C1,W5-C2,W5-C4	W5-S1,W5-S5,W5-S6,W5-C3	7
145	W5-S2,W5-S3,W5-S4,W5-C1,W5-C3,W5-C4	W5-S1,W5-S5,W5-S6,W5-C2	0
146	W5-S2,W5-S3,W5-S4,W5-C2,W5-C3,W5-C4	W5-S1,W5-S5,W5-S6,W5-C1	1
147	W5-S2,W5-S3,W5-S5,W5-S6,W5-C1,W5-C2	W5-S1,W5-S4,W5-C3,W5-C4	12
148	W5-S2,W5-S3,W5-S5,W5-S6,W5-C1,W5-C3	W5-S1,W5-S4,W5-C2,W5-C4	8
149	W5-S2,W5-S3,W5-S5,W5-S6,W5-C1,W5-C4	W5-S1,W5-S4,W5-C2,W5-C3	10
150	W5-S2,W5-S3,W5-S5,W5-S6,W5-C2,W5-C3	W5-S1,W5-S4,W5-C1,W5-C4	14
151	W5-S2,W5-S3,W5-S5,W5-S6,W5-C2,W5-C4	W5-S1,W5-S4,W5-C1,W5-C3	9
152	W5-S2,W5-S3,W5-S5,W5-S6,W5-C3,W5-C4	W5-S1,W5-S4,W5-C1,W5-C2	3
153	W5-S2,W5-S3,W5-S5,W5-C1,W5-C2,W5-C3	W5-S1,W5-S4,W5-S6,W5-C4	6
154	W5-S2,W5-S3,W5-S5,W5-C1,W5-C2,W5-C4	W5-S1,W5-S4,W5-S6,W5-C3	10
155	W5-S2,W5-S3,W5-S5,W5-C1,W5-C3,W5-C4	W5-S1,W5-S4,W5-S6,W5-C2	3
156	W5-S2,W5-S3,W5-S5,W5-C2,W5-C3,W5-C4	W5-S1,W5-S4,W5-S6,W5-C1	5
157	W5-S2,W5-S3,W5-S6,W5-C1,W5-C2,W5-C3	W5-S1,W5-S4,W5-S5,W5-C4	0
158	W5-S2,W5-S3,W5-S6,W5-C1,W5-C2,W5-C4	W5-S1,W5-S4,W5-S5,W5-C3	14
159	W5-S2,W5-S3,W5-S6,W5-C1,W5-C3,W5-C4	W5-S1,W5-S4,W5-S5,W5-C2	1
160	W5-S2,W5-S3,W5-S6,W5-C2,W5-C3,W5-C4	W5-S1,W5-S4,W5-S5,W5-C1	3
161	W5-S2,W5-S3,W5-C1,W5-C2,W5-C3,W5-C4	W5-S1,W5-S4,W5-S5,W5-S6	20
162	W5-S2,W5-S4,W5-S5,W5-S6,W5-C1,W5-C2	W5-S1,W5-S3,W5-C3,W5-C4	7
163	W5-S2,W5-S4,W5-S5,W5-S6,W5-C1,W5-C3	W5-S1,W5-S3,W5-C2,W5-C4	6
164	W5-S2,W5-S4,W5-S5,W5-S6,W5-C1,W5-C4	W5-S1,W5-S3,W5-C2,W5-C3	11
165	W5-S2,W5-S4,W5-S5,W5-S6,W5-C2,W5-C3	W5-S1,W5-S3,W5-C1,W5-C4	6
166	W5-S2,W5-S4,W5-S5,W5-S6,W5-C2,W5-C4	W5-S1,W5-S3,W5-C1,W5-C3	5
167	W5-S2,W5-S4,W5-S5,W5-S6,W5-C3,W5-C4	W5-S1,W5-S3,W5-C1,W5-C2	5
168	W5-S2,W5-S4,W5-S5,W5-C1,W5-C2,W5-C3	W5-S1,W5-S3,W5-S6,W5-C4	0
169	W5-S2,W5-S4,W5-S5,W5-C1,W5-C2,W5-C4	W5-S1,W5-S3,W5-S6,W5-C3	2
170	W5-S2,W5-S4,W5-S5,W5-C1,W5-C3,W5-C4	W5-S1,W5-S3,W5-S6,W5-C2	1
171	W5-S2,W5-S4,W5-S5,W5-C2,W5-C3,W5-C4	W5-S1,W5-S3,W5-S6,W5-C1	2
172	W5-S2,W5-S4,W5-S6,W5-C1,W5-C2,W5-C3	W5-S1,W5-S3,W5-S5,W5-C4	0
173	W5-S2,W5-S4,W5-S6,W5-C1,W5-C2,W5-C4	W5-S1,W5-S3,W5-S5,W5-C3	5
174	W5-S2,W5-S4,W5-S6,W5-C1,W5-C3,W5-C4	W5-S1,W5-S3,W5-S5,W5-C2	1
175	W5-S2,W5-S4,W5-S6,W5-C2,W5-C3,W5-C4	W5-S1,W5-S3,W5-S5,W5-C1	2
176	W5-S2,W5-S4,W5-C1,W5-C2,W5-C3,W5-C4	W5-S1,W5-S3,W5-S5,W5-S6	3
177	W5-S2,W5-S5,W5-S6,W5-C1,W5-C2,W5-C3	W5-S1,W5-S3,W5-S4,W5-C4	13
178	W5-S2,W5-S5,W5-S6,W5-C1,W5-C2,W5-C4	W5-S1,W5-S3,W5-S4,W5-C3	22
179	W5-S2,W5-S5,W5-S6,W5-C1,W5-C3,W5-C4	W5-S1,W5-S3,W5-S4,W5-C2	6
180	W5-S2,W5-S5,W5-S6,W5-C2,W5-C3,W5-C4	W5-S1,W5-S3,W5-S4,W5-C1	11
181	W5-S2,W5-S5,W5-C1,W5-C2,W5-C3,W5-C4	W5-S1,W5-S3,W5-S4,W5-S6	6
182	W5-S2,W5-S6,W5-C1,W5-C2,W5-C3,W5-C4	W5-S1,W5-S3,W5-S4,W5-S5	12
183	W5-S3,W5-S4,W5-S5,W5-S6,W5-C1,W5-C2	W5-S1,W5-S2,W5-C3,W5-C4	6
184	W5-S3,W5-S4,W5-S5,W5-S6,W5-C1,W5-C3	W5-S1,W5-S2,W5-C2,W5-C4	1
185	W5-S3,W5-S4,W5-S5,W5-S6,W5-C1,W5-C4	W5-S1,W5-S2,W5-C2,W5-C3	2
186	W5-S3,W5-S4,W5-S5,W5-S6,W5-C2,W5-C3	W5-S1,W5-S2,W5-C1,W5-C4	3
187	W5-S3,W5-S4,W5-S5,W5-S6,W5-C2,W5-C4	W5-S1,W5-S2,W5-C1,W5-C3	5
188	W5-S3,W5-S4,W5-S5,W5-S6,W5-C3,W5-C4	W5-S1,W5-S2,W5-C1,W5-C2	4
189	W5-S3,W5-S4,W5-S5,W5-C1,W5-C2,W5-C3	W5-S1,W5-S2,W5-S6,W5-C4	0
190	W5-S3,W5-S4,W5-S5,W5-C1,W5-C2,W5-C4	W5-S1,W5-S2,W5-S6,W5-C3	3
191	W5-S3,W5-S4,W5-S5,W5-C1,W5-C3,W5-C4	W5-S1,W5-S2,W5-S6,W5-C2	1
192	W5-S3,W5-S4,W5-S5,W5-C2,W5-C3,W5-C4	W5-S1,W5-S2,W5-S6,W5-C1	2
193	W5-S3,W5-S4,W5-S6,W5-C1,W5-C2,W5-C3	W5-S1,W5-S2,W5-S5,W5-C4	2
194	W5-S3,W5-S4,W5-S6,W5-C1,W5-C2,W5-C4	W5-S1,W5-S2,W5-S5,W5-C3	8
195	W5-S3,W5-S4,W5-S6,W5-C1,W5-C3,W5-C4	W5-S1,W5-S2,W5-S5,W5-C2	2
196	W5-S3,W5-S4,W5-S6,W5-C2,W5-C3,W5-C4	W5-S1,W5-S2,W5-S5,W5-C1	1
197	W5-S3,W5-S4,W5-C1,W5-C2,W5-C3,W5-C4	W5-S1,W5-S2,W5-S5,W5-S6	10
198	W5-S3,W5-S5,W5-S6,W5-C1,W5-C2,W5-C3	W5-S1,W5-S2,W5-S4,W5-C4	7
199	W5-S3,W5-S5,W5-S6,W5-C1,W5-C2,W5-C4	W5-S1,W5-S2,W5-S4,W5-C3	6
200	W5-S3,W5-S5,W5-S6,W5-C1,W5-C3,W5-C4	W5-S1,W5-S2,W5-S4,W5-C2	1
201	W5-S3,W5-S5,W5-S6,W5-C2,W5-C3,W5-C4	W5-S1,W5-S2,W5-S4,W5-C1	3
202	W5-S3,W5-S5,W5-C1,W5-C2,W5-C3,W5-C4	W5-S1,W5-S2,W5-S4,W5-S6	10
203	W5-S3,W5-S6,W5-C1,W5-C2,W5-C3,W5-C4	W5-S1,W5-S2,W5-S4,W5-S5	8
204	W5-S4,W5-S5,W5-S6,W5-C1,W5-C2,W5-C3	W5-S1,W5-S2,W5-S3,W5-C4	1
205	W5-S4,W5-S5,W5-S6,W5-C1,W5-C2,W5-C4	W5-S1,W5-S2,W5-S3,W5-C3	8
206	W5-S4,W5-S5,W5-S6,W5-C1,W5-C3,W5-C4	W5-S1,W5-S2,W5-S3,W5-C2	0
207	W5-S4,W5-S5,W5-S6,W5-C2,W5-C3,W5-C4	W5-S1,W5-S2,W5-S3,W5-C1	3
208	W5-S4,W5-S5,W5-C1,W5-C2,W5-C3,W5-C4	W5-S1,W5-S2,W5-S3,W5-S6	7
209	W5-S4,W5-S6,W5-C1,W5-C2,W5-C3,W5-C4	W5-S1,W5-S2,W5-S3,W5-S5	8
210	W5-S5,W5-S6,W5-C1,W5-C2,W5-C3,W5-C4	W5-S1,W5-S2,W5-S3,W5-S4	9
			6.57143

## Sheet: W7
	Group1	Group2	Number of differential proteins
1	W7-S1,W7-S2,W7-S3,W7-S4,W7-S5,W7-S6	W7-C1,W7-C2,W7-C3,W7-C4	44
2	W7-S1,W7-S2,W7-S3,W7-S4,W7-S5,W7-C1	W7-S6,W7-C2,W7-C3,W7-C4	18
3	W7-S1,W7-S2,W7-S3,W7-S4,W7-S5,W7-C2	W7-S6,W7-C1,W7-C3,W7-C4	20
4	W7-S1,W7-S2,W7-S3,W7-S4,W7-S5,W7-C3	W7-S6,W7-C1,W7-C2,W7-C4	33
5	W7-S1,W7-S2,W7-S3,W7-S4,W7-S5,W7-C4	W7-S6,W7-C1,W7-C2,W7-C3	15
6	W7-S1,W7-S2,W7-S3,W7-S4,W7-S6,W7-C1	W7-S5,W7-C2,W7-C3,W7-C4	9
7	W7-S1,W7-S2,W7-S3,W7-S4,W7-S6,W7-C2	W7-S5,W7-C1,W7-C3,W7-C4	15
8	W7-S1,W7-S2,W7-S3,W7-S4,W7-S6,W7-C3	W7-S5,W7-C1,W7-C2,W7-C4	21
9	W7-S1,W7-S2,W7-S3,W7-S4,W7-S6,W7-C4	W7-S5,W7-C1,W7-C2,W7-C3	2
10	W7-S1,W7-S2,W7-S3,W7-S4,W7-C1,W7-C2	W7-S5,W7-S6,W7-C3,W7-C4	5
11	W7-S1,W7-S2,W7-S3,W7-S4,W7-C1,W7-C3	W7-S5,W7-S6,W7-C2,W7-C4	10
12	W7-S1,W7-S2,W7-S3,W7-S4,W7-C1,W7-C4	W7-S5,W7-S6,W7-C2,W7-C3	6
13	W7-S1,W7-S2,W7-S3,W7-S4,W7-C2,W7-C3	W7-S5,W7-S6,W7-C1,W7-C4	4
14	W7-S1,W7-S2,W7-S3,W7-S4,W7-C2,W7-C4	W7-S5,W7-S6,W7-C1,W7-C3	6
15	W7-S1,W7-S2,W7-S3,W7-S4,W7-C3,W7-C4	W7-S5,W7-S6,W7-C1,W7-C2	4
16	W7-S1,W7-S2,W7-S3,W7-S5,W7-S6,W7-C1	W7-S4,W7-C2,W7-C3,W7-C4	10
17	W7-S1,W7-S2,W7-S3,W7-S5,W7-S6,W7-C2	W7-S4,W7-C1,W7-C3,W7-C4	19
18	W7-S1,W7-S2,W7-S3,W7-S5,W7-S6,W7-C3	W7-S4,W7-C1,W7-C2,W7-C4	22
19	W7-S1,W7-S2,W7-S3,W7-S5,W7-S6,W7-C4	W7-S4,W7-C1,W7-C2,W7-C3	14
20	W7-S1,W7-S2,W7-S3,W7-S5,W7-C1,W7-C2	W7-S4,W7-S6,W7-C3,W7-C4	4
21	W7-S1,W7-S2,W7-S3,W7-S5,W7-C1,W7-C3	W7-S4,W7-S6,W7-C2,W7-C4	13
22	W7-S1,W7-S2,W7-S3,W7-S5,W7-C1,W7-C4	W7-S4,W7-S6,W7-C2,W7-C3	7
23	W7-S1,W7-S2,W7-S3,W7-S5,W7-C2,W7-C3	W7-S4,W7-S6,W7-C1,W7-C4	5
24	W7-S1,W7-S2,W7-S3,W7-S5,W7-C2,W7-C4	W7-S4,W7-S6,W7-C1,W7-C3	9
25	W7-S1,W7-S2,W7-S3,W7-S5,W7-C3,W7-C4	W7-S4,W7-S6,W7-C1,W7-C2	7
26	W7-S1,W7-S2,W7-S3,W7-S6,W7-C1,W7-C2	W7-S4,W7-S5,W7-C3,W7-C4	1
27	W7-S1,W7-S2,W7-S3,W7-S6,W7-C1,W7-C3	W7-S4,W7-S5,W7-C2,W7-C4	3
28	W7-S1,W7-S2,W7-S3,W7-S6,W7-C1,W7-C4	W7-S4,W7-S5,W7-C2,W7-C3	0
29	W7-S1,W7-S2,W7-S3,W7-S6,W7-C2,W7-C3	W7-S4,W7-S5,W7-C1,W7-C4	3
30	W7-S1,W7-S2,W7-S3,W7-S6,W7-C2,W7-C4	W7-S4,W7-S5,W7-C1,W7-C3	6
31	W7-S1,W7-S2,W7-S3,W7-S6,W7-C3,W7-C4	W7-S4,W7-S5,W7-C1,W7-C2	1
32	W7-S1,W7-S2,W7-S3,W7-C1,W7-C2,W7-C3	W7-S4,W7-S5,W7-S6,W7-C4	0
33	W7-S1,W7-S2,W7-S3,W7-C1,W7-C2,W7-C4	W7-S4,W7-S5,W7-S6,W7-C3	4
34	W7-S1,W7-S2,W7-S3,W7-C1,W7-C3,W7-C4	W7-S4,W7-S5,W7-S6,W7-C2	4
35	W7-S1,W7-S2,W7-S3,W7-C2,W7-C3,W7-C4	W7-S4,W7-S5,W7-S6,W7-C1	2
36	W7-S1,W7-S2,W7-S4,W7-S5,W7-S6,W7-C1	W7-S3,W7-C2,W7-C3,W7-C4	10
37	W7-S1,W7-S2,W7-S4,W7-S5,W7-S6,W7-C2	W7-S3,W7-C1,W7-C3,W7-C4	20
38	W7-S1,W7-S2,W7-S4,W7-S5,W7-S6,W7-C3	W7-S3,W7-C1,W7-C2,W7-C4	16
39	W7-S1,W7-S2,W7-S4,W7-S5,W7-S6,W7-C4	W7-S3,W7-C1,W7-C2,W7-C3	8
40	W7-S1,W7-S2,W7-S4,W7-S5,W7-C1,W7-C2	W7-S3,W7-S6,W7-C3,W7-C4	4
41	W7-S1,W7-S2,W7-S4,W7-S5,W7-C1,W7-C3	W7-S3,W7-S6,W7-C2,W7-C4	7
42	W7-S1,W7-S2,W7-S4,W7-S5,W7-C1,W7-C4	W7-S3,W7-S6,W7-C2,W7-C3	5
43	W7-S1,W7-S2,W7-S4,W7-S5,W7-C2,W7-C3	W7-S3,W7-S6,W7-C1,W7-C4	2
44	W7-S1,W7-S2,W7-S4,W7-S5,W7-C2,W7-C4	W7-S3,W7-S6,W7-C1,W7-C3	5
45	W7-S1,W7-S2,W7-S4,W7-S5,W7-C3,W7-C4	W7-S3,W7-S6,W7-C1,W7-C2	3
46	W7-S1,W7-S2,W7-S4,W7-S6,W7-C1,W7-C2	W7-S3,W7-S5,W7-C3,W7-C4	0
47	W7-S1,W7-S2,W7-S4,W7-S6,W7-C1,W7-C3	W7-S3,W7-S5,W7-C2,W7-C4	3
48	W7-S1,W7-S2,W7-S4,W7-S6,W7-C1,W7-C4	W7-S3,W7-S5,W7-C2,W7-C3	3
49	W7-S1,W7-S2,W7-S4,W7-S6,W7-C2,W7-C3	W7-S3,W7-S5,W7-C1,W7-C4	1
50	W7-S1,W7-S2,W7-S4,W7-S6,W7-C2,W7-C4	W7-S3,W7-S5,W7-C1,W7-C3	7
51	W7-S1,W7-S2,W7-S4,W7-S6,W7-C3,W7-C4	W7-S3,W7-S5,W7-C1,W7-C2	0
52	W7-S1,W7-S2,W7-S4,W7-C1,W7-C2,W7-C3	W7-S3,W7-S5,W7-S6,W7-C4	3
53	W7-S1,W7-S2,W7-S4,W7-C1,W7-C2,W7-C4	W7-S3,W7-S5,W7-S6,W7-C3	10
54	W7-S1,W7-S2,W7-S4,W7-C1,W7-C3,W7-C4	W7-S3,W7-S5,W7-S6,W7-C2	5
55	W7-S1,W7-S2,W7-S4,W7-C2,W7-C3,W7-C4	W7-S3,W7-S5,W7-S6,W7-C1	1
56	W7-S1,W7-S2,W7-S5,W7-S6,W7-C1,W7-C2	W7-S3,W7-S4,W7-C3,W7-C4	5
57	W7-S1,W7-S2,W7-S5,W7-S6,W7-C1,W7-C3	W7-S3,W7-S4,W7-C2,W7-C4	8
58	W7-S1,W7-S2,W7-S5,W7-S6,W7-C1,W7-C4	W7-S3,W7-S4,W7-C2,W7-C3	3
59	W7-S1,W7-S2,W7-S5,W7-S6,W7-C2,W7-C3	W7-S3,W7-S4,W7-C1,W7-C4	3
60	W7-S1,W7-S2,W7-S5,W7-S6,W7-C2,W7-C4	W7-S3,W7-S4,W7-C1,W7-C3	17
61	W7-S1,W7-S2,W7-S5,W7-S6,W7-C3,W7-C4	W7-S3,W7-S4,W7-C1,W7-C2	4
62	W7-S1,W7-S2,W7-S5,W7-C1,W7-C2,W7-C3	W7-S3,W7-S4,W7-S6,W7-C4	3
63	W7-S1,W7-S2,W7-S5,W7-C1,W7-C2,W7-C4	W7-S3,W7-S4,W7-S6,W7-C3	7
64	W7-S1,W7-S2,W7-S5,W7-C1,W7-C3,W7-C4	W7-S3,W7-S4,W7-S6,W7-C2	11
65	W7-S1,W7-S2,W7-S5,W7-C2,W7-C3,W7-C4	W7-S3,W7-S4,W7-S6,W7-C1	1
66	W7-S1,W7-S2,W7-S6,W7-C1,W7-C2,W7-C3	W7-S3,W7-S4,W7-S5,W7-C4	1
67	W7-S1,W7-S2,W7-S6,W7-C1,W7-C2,W7-C4	W7-S3,W7-S4,W7-S5,W7-C3	9
68	W7-S1,W7-S2,W7-S6,W7-C1,W7-C3,W7-C4	W7-S3,W7-S4,W7-S5,W7-C2	5
69	W7-S1,W7-S2,W7-S6,W7-C2,W7-C3,W7-C4	W7-S3,W7-S4,W7-S5,W7-C1	3
70	W7-S1,W7-S2,W7-C1,W7-C2,W7-C3,W7-C4	W7-S3,W7-S4,W7-S5,W7-S6	16
71	W7-S1,W7-S3,W7-S4,W7-S5,W7-S6,W7-C1	W7-S2,W7-C2,W7-C3,W7-C4	13
72	W7-S1,W7-S3,W7-S4,W7-S5,W7-S6,W7-C2	W7-S2,W7-C1,W7-C3,W7-C4	24
73	W7-S1,W7-S3,W7-S4,W7-S5,W7-S6,W7-C3	W7-S2,W7-C1,W7-C2,W7-C4	20
74	W7-S1,W7-S3,W7-S4,W7-S5,W7-S6,W7-C4	W7-S2,W7-C1,W7-C2,W7-C3	15
75	W7-S1,W7-S3,W7-S4,W7-S5,W7-C1,W7-C2	W7-S2,W7-S6,W7-C3,W7-C4	8
76	W7-S1,W7-S3,W7-S4,W7-S5,W7-C1,W7-C3	W7-S2,W7-S6,W7-C2,W7-C4	8
77	W7-S1,W7-S3,W7-S4,W7-S5,W7-C1,W7-C4	W7-S2,W7-S6,W7-C2,W7-C3	7
78	W7-S1,W7-S3,W7-S4,W7-S5,W7-C2,W7-C3	W7-S2,W7-S6,W7-C1,W7-C4	7
79	W7-S1,W7-S3,W7-S4,W7-S5,W7-C2,W7-C4	W7-S2,W7-S6,W7-C1,W7-C3	11
80	W7-S1,W7-S3,W7-S4,W7-S5,W7-C3,W7-C4	W7-S2,W7-S6,W7-C1,W7-C2	7
81	W7-S1,W7-S3,W7-S4,W7-S6,W7-C1,W7-C2	W7-S2,W7-S5,W7-C3,W7-C4	3
82	W7-S1,W7-S3,W7-S4,W7-S6,W7-C1,W7-C3	W7-S2,W7-S5,W7-C2,W7-C4	1
83	W7-S1,W7-S3,W7-S4,W7-S6,W7-C1,W7-C4	W7-S2,W7-S5,W7-C2,W7-C3	2
84	W7-S1,W7-S3,W7-S4,W7-S6,W7-C2,W7-C3	W7-S2,W7-S5,W7-C1,W7-C4	4
85	W7-S1,W7-S3,W7-S4,W7-S6,W7-C2,W7-C4	W7-S2,W7-S5,W7-C1,W7-C3	10
86	W7-S1,W7-S3,W7-S4,W7-S6,W7-C3,W7-C4	W7-S2,W7-S5,W7-C1,W7-C2	5
87	W7-S1,W7-S3,W7-S4,W7-C1,W7-C2,W7-C3	W7-S2,W7-S5,W7-S6,W7-C4	1
88	W7-S1,W7-S3,W7-S4,W7-C1,W7-C2,W7-C4	W7-S2,W7-S5,W7-S6,W7-C3	8
89	W7-S1,W7-S3,W7-S4,W7-C1,W7-C3,W7-C4	W7-S2,W7-S5,W7-S6,W7-C2	1
90	W7-S1,W7-S3,W7-S4,W7-C2,W7-C3,W7-C4	W7-S2,W7-S5,W7-S6,W7-C1	2
91	W7-S1,W7-S3,W7-S5,W7-S6,W7-C1,W7-C2	W7-S2,W7-S4,W7-C3,W7-C4	5
92	W7-S1,W7-S3,W7-S5,W7-S6,W7-C1,W7-C3	W7-S2,W7-S4,W7-C2,W7-C4	1
93	W7-S1,W7-S3,W7-S5,W7-S6,W7-C1,W7-C4	W7-S2,W7-S4,W7-C2,W7-C3	3
94	W7-S1,W7-S3,W7-S5,W7-S6,W7-C2,W7-C3	W7-S2,W7-S4,W7-C1,W7-C4	7
95	W7-S1,W7-S3,W7-S5,W7-S6,W7-C2,W7-C4	W7-S2,W7-S4,W7-C1,W7-C3	18
96	W7-S1,W7-S3,W7-S5,W7-S6,W7-C3,W7-C4	W7-S2,W7-S4,W7-C1,W7-C2	6
97	W7-S1,W7-S3,W7-S5,W7-C1,W7-C2,W7-C3	W7-S2,W7-S4,W7-S6,W7-C4	3
98	W7-S1,W7-S3,W7-S5,W7-C1,W7-C2,W7-C4	W7-S2,W7-S4,W7-S6,W7-C3	8
99	W7-S1,W7-S3,W7-S5,W7-C1,W7-C3,W7-C4	W7-S2,W7-S4,W7-S6,W7-C2	10
100	W7-S1,W7-S3,W7-S5,W7-C2,W7-C3,W7-C4	W7-S2,W7-S4,W7-S6,W7-C1	6
101	W7-S1,W7-S3,W7-S6,W7-C1,W7-C2,W7-C3	W7-S2,W7-S4,W7-S5,W7-C4	2
102	W7-S1,W7-S3,W7-S6,W7-C1,W7-C2,W7-C4	W7-S2,W7-S4,W7-S5,W7-C3	10
103	W7-S1,W7-S3,W7-S6,W7-C1,W7-C3,W7-C4	W7-S2,W7-S4,W7-S5,W7-C2	0
104	W7-S1,W7-S3,W7-S6,W7-C2,W7-C3,W7-C4	W7-S2,W7-S4,W7-S5,W7-C1	4
105	W7-S1,W7-S3,W7-C1,W7-C2,W7-C3,W7-C4	W7-S2,W7-S4,W7-S5,W7-S6	10
106	W7-S1,W7-S4,W7-S5,W7-S6,W7-C1,W7-C2	W7-S2,W7-S3,W7-C3,W7-C4	7
107	W7-S1,W7-S4,W7-S5,W7-S6,W7-C1,W7-C3	W7-S2,W7-S3,W7-C2,W7-C4	1
108	W7-S1,W7-S4,W7-S5,W7-S6,W7-C1,W7-C4	W7-S2,W7-S3,W7-C2,W7-C3	3
109	W7-S1,W7-S4,W7-S5,W7-S6,W7-C2,W7-C3	W7-S2,W7-S3,W7-C1,W7-C4	1
110	W7-S1,W7-S4,W7-S5,W7-S6,W7-C2,W7-C4	W7-S2,W7-S3,W7-C1,W7-C3	14
111	W7-S1,W7-S4,W7-S5,W7-S6,W7-C3,W7-C4	W7-S2,W7-S3,W7-C1,W7-C2	4
112	W7-S1,W7-S4,W7-S5,W7-C1,W7-C2,W7-C3	W7-S2,W7-S3,W7-S6,W7-C4	1
113	W7-S1,W7-S4,W7-S5,W7-C1,W7-C2,W7-C4	W7-S2,W7-S3,W7-S6,W7-C3	11
114	W7-S1,W7-S4,W7-S5,W7-C1,W7-C3,W7-C4	W7-S2,W7-S3,W7-S6,W7-C2	2
115	W7-S1,W7-S4,W7-S5,W7-C2,W7-C3,W7-C4	W7-S2,W7-S3,W7-S6,W7-C1	4
116	W7-S1,W7-S4,W7-S6,W7-C1,W7-C2,W7-C3	W7-S2,W7-S3,W7-S5,W7-C4	0
117	W7-S1,W7-S4,W7-S6,W7-C1,W7-C2,W7-C4	W7-S2,W7-S3,W7-S5,W7-C3	13
118	W7-S1,W7-S4,W7-S6,W7-C1,W7-C3,W7-C4	W7-S2,W7-S3,W7-S5,W7-C2	1
119	W7-S1,W7-S4,W7-S6,W7-C2,W7-C3,W7-C4	W7-S2,W7-S3,W7-S5,W7-C1	3
120	W7-S1,W7-S4,W7-C1,W7-C2,W7-C3,W7-C4	W7-S2,W7-S3,W7-S5,W7-S6	9
121	W7-S1,W7-S5,W7-S6,W7-C1,W7-C2,W7-C3	W7-S2,W7-S3,W7-S4,W7-C4	2
122	W7-S1,W7-S5,W7-S6,W7-C1,W7-C2,W7-C4	W7-S2,W7-S3,W7-S4,W7-C3	19
123	W7-S1,W7-S5,W7-S6,W7-C1,W7-C3,W7-C4	W7-S2,W7-S3,W7-S4,W7-C2	3
124	W7-S1,W7-S5,W7-S6,W7-C2,W7-C3,W7-C4	W7-S2,W7-S3,W7-S4,W7-C1	11
125	W7-S1,W7-S5,W7-C1,W7-C2,W7-C3,W7-C4	W7-S2,W7-S3,W7-S4,W7-S6	13
126	W7-S1,W7-S6,W7-C1,W7-C2,W7-C3,W7-C4	W7-S2,W7-S3,W7-S4,W7-S5	9
127	W7-S2,W7-S3,W7-S4,W7-S5,W7-S6,W7-C1	W7-S1,W7-C2,W7-C3,W7-C4	9
128	W7-S2,W7-S3,W7-S4,W7-S5,W7-S6,W7-C2	W7-S1,W7-C1,W7-C3,W7-C4	28
129	W7-S2,W7-S3,W7-S4,W7-S5,W7-S6,W7-C3	W7-S1,W7-C1,W7-C2,W7-C4	27
130	W7-S2,W7-S3,W7-S4,W7-S5,W7-S6,W7-C4	W7-S1,W7-C1,W7-C2,W7-C3	12
131	W7-S2,W7-S3,W7-S4,W7-S5,W7-C1,W7-C2	W7-S1,W7-S6,W7-C3,W7-C4	4
132	W7-S2,W7-S3,W7-S4,W7-S5,W7-C1,W7-C3	W7-S1,W7-S6,W7-C2,W7-C4	7
133	W7-S2,W7-S3,W7-S4,W7-S5,W7-C1,W7-C4	W7-S1,W7-S6,W7-C2,W7-C3	6
134	W7-S2,W7-S3,W7-S4,W7-S5,W7-C2,W7-C3	W7-S1,W7-S6,W7-C1,W7-C4	3
135	W7-S2,W7-S3,W7-S4,W7-S5,W7-C2,W7-C4	W7-S1,W7-S6,W7-C1,W7-C3	3
136	W7-S2,W7-S3,W7-S4,W7-S5,W7-C3,W7-C4	W7-S1,W7-S6,W7-C1,W7-C2	5
137	W7-S2,W7-S3,W7-S4,W7-S6,W7-C1,W7-C2	W7-S1,W7-S5,W7-C3,W7-C4	7
138	W7-S2,W7-S3,W7-S4,W7-S6,W7-C1,W7-C3	W7-S1,W7-S5,W7-C2,W7-C4	5
139	W7-S2,W7-S3,W7-S4,W7-S6,W7-C1,W7-C4	W7-S1,W7-S5,W7-C2,W7-C3	6
140	W7-S2,W7-S3,W7-S4,W7-S6,W7-C2,W7-C3	W7-S1,W7-S5,W7-C1,W7-C4	4
141	W7-S2,W7-S3,W7-S4,W7-S6,W7-C2,W7-C4	W7-S1,W7-S5,W7-C1,W7-C3	19
142	W7-S2,W7-S3,W7-S4,W7-S6,W7-C3,W7-C4	W7-S1,W7-S5,W7-C1,W7-C2	4
143	W7-S2,W7-S3,W7-S4,W7-C1,W7-C2,W7-C3	W7-S1,W7-S5,W7-S6,W7-C4	3
144	W7-S2,W7-S3,W7-S4,W7-C1,W7-C2,W7-C4	W7-S1,W7-S5,W7-S6,W7-C3	14
145	W7-S2,W7-S3,W7-S4,W7-C1,W7-C3,W7-C4	W7-S1,W7-S5,W7-S6,W7-C2	6
146	W7-S2,W7-S3,W7-S4,W7-C2,W7-C3,W7-C4	W7-S1,W7-S5,W7-S6,W7-C1	2
147	W7-S2,W7-S3,W7-S5,W7-S6,W7-C1,W7-C2	W7-S1,W7-S4,W7-C3,W7-C4	1
148	W7-S2,W7-S3,W7-S5,W7-S6,W7-C1,W7-C3	W7-S1,W7-S4,W7-C2,W7-C4	5
149	W7-S2,W7-S3,W7-S5,W7-S6,W7-C1,W7-C4	W7-S1,W7-S4,W7-C2,W7-C3	1
150	W7-S2,W7-S3,W7-S5,W7-S6,W7-C2,W7-C3	W7-S1,W7-S4,W7-C1,W7-C4	2
151	W7-S2,W7-S3,W7-S5,W7-S6,W7-C2,W7-C4	W7-S1,W7-S4,W7-C1,W7-C3	14
152	W7-S2,W7-S3,W7-S5,W7-S6,W7-C3,W7-C4	W7-S1,W7-S4,W7-C1,W7-C2	3
153	W7-S2,W7-S3,W7-S5,W7-C1,W7-C2,W7-C3	W7-S1,W7-S4,W7-S6,W7-C4	1
154	W7-S2,W7-S3,W7-S5,W7-C1,W7-C2,W7-C4	W7-S1,W7-S4,W7-S6,W7-C3	3
155	W7-S2,W7-S3,W7-S5,W7-C1,W7-C3,W7-C4	W7-S1,W7-S4,W7-S6,W7-C2	4
156	W7-S2,W7-S3,W7-S5,W7-C2,W7-C3,W7-C4	W7-S1,W7-S4,W7-S6,W7-C1	1
157	W7-S2,W7-S3,W7-S6,W7-C1,W7-C2,W7-C3	W7-S1,W7-S4,W7-S5,W7-C4	1
158	W7-S2,W7-S3,W7-S6,W7-C1,W7-C2,W7-C4	W7-S1,W7-S4,W7-S5,W7-C3	9
159	W7-S2,W7-S3,W7-S6,W7-C1,W7-C3,W7-C4	W7-S1,W7-S4,W7-S5,W7-C2	0
160	W7-S2,W7-S3,W7-S6,W7-C2,W7-C3,W7-C4	W7-S1,W7-S4,W7-S5,W7-C1	3
161	W7-S2,W7-S3,W7-C1,W7-C2,W7-C3,W7-C4	W7-S1,W7-S4,W7-S5,W7-S6	8
162	W7-S2,W7-S4,W7-S5,W7-S6,W7-C1,W7-C2	W7-S1,W7-S3,W7-C3,W7-C4	4
163	W7-S2,W7-S4,W7-S5,W7-S6,W7-C1,W7-C3	W7-S1,W7-S3,W7-C2,W7-C4	3
164	W7-S2,W7-S4,W7-S5,W7-S6,W7-C1,W7-C4	W7-S1,W7-S3,W7-C2,W7-C3	5
165	W7-S2,W7-S4,W7-S5,W7-S6,W7-C2,W7-C3	W7-S1,W7-S3,W7-C1,W7-C4	1
166	W7-S2,W7-S4,W7-S5,W7-S6,W7-C2,W7-C4	W7-S1,W7-S3,W7-C1,W7-C3	11
167	W7-S2,W7-S4,W7-S5,W7-S6,W7-C3,W7-C4	W7-S1,W7-S3,W7-C1,W7-C2	1
168	W7-S2,W7-S4,W7-S5,W7-C1,W7-C2,W7-C3	W7-S1,W7-S3,W7-S6,W7-C4	1
169	W7-S2,W7-S4,W7-S5,W7-C1,W7-C2,W7-C4	W7-S1,W7-S3,W7-S6,W7-C3	11
170	W7-S2,W7-S4,W7-S5,W7-C1,W7-C3,W7-C4	W7-S1,W7-S3,W7-S6,W7-C2	2
171	W7-S2,W7-S4,W7-S5,W7-C2,W7-C3,W7-C4	W7-S1,W7-S3,W7-S6,W7-C1	1
172	W7-S2,W7-S4,W7-S6,W7-C1,W7-C2,W7-C3	W7-S1,W7-S3,W7-S5,W7-C4	7
173	W7-S2,W7-S4,W7-S6,W7-C1,W7-C2,W7-C4	W7-S1,W7-S3,W7-S5,W7-C3	23
174	W7-S2,W7-S4,W7-S6,W7-C1,W7-C3,W7-C4	W7-S1,W7-S3,W7-S5,W7-C2	8
175	W7-S2,W7-S4,W7-S6,W7-C2,W7-C3,W7-C4	W7-S1,W7-S3,W7-S5,W7-C1	6
176	W7-S2,W7-S4,W7-C1,W7-C2,W7-C3,W7-C4	W7-S1,W7-S3,W7-S5,W7-S6	14
177	W7-S2,W7-S5,W7-S6,W7-C1,W7-C2,W7-C3	W7-S1,W7-S3,W7-S4,W7-C4	5
178	W7-S2,W7-S5,W7-S6,W7-C1,W7-C2,W7-C4	W7-S1,W7-S3,W7-S4,W7-C3	14
179	W7-S2,W7-S5,W7-S6,W7-C1,W7-C3,W7-C4	W7-S1,W7-S3,W7-S4,W7-C2	4
180	W7-S2,W7-S5,W7-S6,W7-C2,W7-C3,W7-C4	W7-S1,W7-S3,W7-S4,W7-C1	3
181	W7-S2,W7-S5,W7-C1,W7-C2,W7-C3,W7-C4	W7-S1,W7-S3,W7-S4,W7-S6	7
182	W7-S2,W7-S6,W7-C1,W7-C2,W7-C3,W7-C4	W7-S1,W7-S3,W7-S4,W7-S5	18
183	W7-S3,W7-S4,W7-S5,W7-S6,W7-C1,W7-C2	W7-S1,W7-S2,W7-C3,W7-C4	10
184	W7-S3,W7-S4,W7-S5,W7-S6,W7-C1,W7-C3	W7-S1,W7-S2,W7-C2,W7-C4	3
185	W7-S3,W7-S4,W7-S5,W7-S6,W7-C1,W7-C4	W7-S1,W7-S2,W7-C2,W7-C3	9
186	W7-S3,W7-S4,W7-S5,W7-S6,W7-C2,W7-C3	W7-S1,W7-S2,W7-C1,W7-C4	5
187	W7-S3,W7-S4,W7-S5,W7-S6,W7-C2,W7-C4	W7-S1,W7-S2,W7-C1,W7-C3	26
188	W7-S3,W7-S4,W7-S5,W7-S6,W7-C3,W7-C4	W7-S1,W7-S2,W7-C1,W7-C2	7
189	W7-S3,W7-S4,W7-S5,W7-C1,W7-C2,W7-C3	W7-S1,W7-S2,W7-S6,W7-C4	1
190	W7-S3,W7-S4,W7-S5,W7-C1,W7-C2,W7-C4	W7-S1,W7-S2,W7-S6,W7-C3	9
191	W7-S3,W7-S4,W7-S5,W7-C1,W7-C3,W7-C4	W7-S1,W7-S2,W7-S6,W7-C2	3
192	W7-S3,W7-S4,W7-S5,W7-C2,W7-C3,W7-C4	W7-S1,W7-S2,W7-S6,W7-C1	1
193	W7-S3,W7-S4,W7-S6,W7-C1,W7-C2,W7-C3	W7-S1,W7-S2,W7-S5,W7-C4	1
194	W7-S3,W7-S4,W7-S6,W7-C1,W7-C2,W7-C4	W7-S1,W7-S2,W7-S5,W7-C3	25
195	W7-S3,W7-S4,W7-S6,W7-C1,W7-C3,W7-C4	W7-S1,W7-S2,W7-S5,W7-C2	5
196	W7-S3,W7-S4,W7-S6,W7-C2,W7-C3,W7-C4	W7-S1,W7-S2,W7-S5,W7-C1	4
197	W7-S3,W7-S4,W7-C1,W7-C2,W7-C3,W7-C4	W7-S1,W7-S2,W7-S5,W7-S6	10
198	W7-S3,W7-S5,W7-S6,W7-C1,W7-C2,W7-C3	W7-S1,W7-S2,W7-S4,W7-C4	1
199	W7-S3,W7-S5,W7-S6,W7-C1,W7-C2,W7-C4	W7-S1,W7-S2,W7-S4,W7-C3	15
200	W7-S3,W7-S5,W7-S6,W7-C1,W7-C3,W7-C4	W7-S1,W7-S2,W7-S4,W7-C2	2
201	W7-S3,W7-S5,W7-S6,W7-C2,W7-C3,W7-C4	W7-S1,W7-S2,W7-S4,W7-C1	8
202	W7-S3,W7-S5,W7-C1,W7-C2,W7-C3,W7-C4	W7-S1,W7-S2,W7-S4,W7-S6	9
203	W7-S3,W7-S6,W7-C1,W7-C2,W7-C3,W7-C4	W7-S1,W7-S2,W7-S4,W7-S5	8
204	W7-S4,W7-S5,W7-S6,W7-C1,W7-C2,W7-C3	W7-S1,W7-S2,W7-S3,W7-C4	1
205	W7-S4,W7-S5,W7-S6,W7-C1,W7-C2,W7-C4	W7-S1,W7-S2,W7-S3,W7-C3	21
206	W7-S4,W7-S5,W7-S6,W7-C1,W7-C3,W7-C4	W7-S1,W7-S2,W7-S3,W7-C2	1
207	W7-S4,W7-S5,W7-S6,W7-C2,W7-C3,W7-C4	W7-S1,W7-S2,W7-S3,W7-C1	5
208	W7-S4,W7-S5,W7-C1,W7-C2,W7-C3,W7-C4	W7-S1,W7-S2,W7-S3,W7-S6	5
209	W7-S4,W7-S6,W7-C1,W7-C2,W7-C3,W7-C4	W7-S1,W7-S2,W7-S3,W7-S5	19
210	W7-S5,W7-S6,W7-C1,W7-C2,W7-C3,W7-C4	W7-S1,W7-S2,W7-S3,W7-S4	9
			7.32381
